# Supplementary material for: Association between sarcopenia and clinical outcomes in patients with hepatocellular carcinoma: an updated meta-analysis
Source: Sci Rep. 2023 Jan 17;13:934. doi: 10.1038/s41598-022-27238-z (PMC9845331; doi:10.1038/s41598-022-27238-z)
Supplement: Supplementary file 1 — Supplementary Tables. [file 41598_2022_27238_MOESM1_ESM.xlsx]

## Sheet: Sheet1
Supplementary Table 2 (TABLE S2)：All cirrhosis
year	name of first author	HR	lower limit	upper limit	proportion (%)
2013	Judith Meza-Junco	2.53	1.35	4.73	100
2017	Hiroki Nishikawa	2.74	1.94	3.92	100
2018	Giulio Antonelli	1.63	1.05	2.53	100
2020	Haruki Uojima	2.25	1.09	4.62	100
2021	Ahmed Salman	7.59	3.07	18.77	100
Random effects model (I2 =59%)		2.61	1.76	3.86
HR: Hazard Ratio
TABLE S3：the proportion of patients with cirrhosis >62.5%
year	name of first author	HR	lower limit	upper limit	proportion (%)
2013	Judith Meza-Junco	2.53	1.35	4.73	100
2017	Hiroki Nishikawa	2.74	1.94	3.92	100
2018	Giulio Antonelli	1.63	1.05	2.53	100
2021	Ahmed Salman	7.59	3.07	18.77	100
2020	Anton Faron	2.68	1.26	5.7	77.59
2019	Tim A Labeur	1.56	1.15	2.11	76.62
2018	Yeonjung Ha	1.63	1.03	2.57	74.16
2021	Xiaoming Zheng	5.93	2.46	12.27	62.67
Random effects model (I2 =70%)		2.47	1.77	3.43
HR: Hazard Ratio
TABLE S4：the proportion of patients with cirrhosis <62.5%
year	name of first author	HR	lower limit	upper limit	proportion (%)
2019	Andreas Kroh	1.37	0.75	2.52	61.43
2021	Mehmet Akce	1.71	0.73	4	56.14
2021	Hee Yoon Jang	2.25	1.02	4.94	53.75
2013	N Harimoto	1.55	1.09	2.21	53.22
2019	Atsushi Kobayashi	2.03	1.23	3.22	51.4
2015	Stef Levolger	3.76	1.78	7.93	50
2019	Yuhei Hamaguchi	1.45	1.07	1.91	49.67
2016	Norifumi Harimoto	2.54	1.2	5.59	47.97
2014	Shinji Itoh	1.96	1.06	3.74	21.58
Fixed effects model (I2 =6%)		1.72	1.46	2.03
HR: Hazard Ratio
TABLE S5：the proportion of patients with ALD >16.095%
year	name of first author	HR	lower limit	upper limit	proportion (%)
2021	Hee Yoon Jang	2.25	1.02	4.94	47.5
2019	Tim A Labeur	1.56	1.15	2.11	33.09
2019	Andreas Kroh	1.37	0.75	2.52	27.14
2020	Haruki Uojima	2.25	1.09	4.62	24
2017	Paola Begini	2.37	1.28	4.39	23.91
2018	Takamasa Kobayashi	1.68	1.03	2.72	22.55
2019	Masashi Fujita	1.28	0.83	1.99	21.79
2018	Saek-H**	0.61	0.31	1.13	18.18
2018	Giulio Antonelli	1.63	1.05	2.53	16.67
Random effects model (I2 =37%)		1.53	1.23	1.91
HR: Hazard Ratio; ALD: alcohol-related liver disease
TABLE S6：the proportion of patients with ALD <16.095%
year	name of first author	HR	lower limit	upper limit	proportion (%)
2020	Anton Faron	2.68	1.26	5.7	15.52
2018	Yeonjung Ha	1.63	1.03	2.57	15.17
2021	Phillip L Guichet	1.94	1.01	3.74	13.41
2018	Saek-S*	1.8	1.02	3.15	12.82
2013	Judith Meza-Junco	2.53	1.35	4.73	11.2
2015	Thibault Voron	3.19	1.28	7.96	11
2021	Atsushi Hiraoka	1.65	1.02	2.69	10.6
2021	Nalee Kim	1.11	0.62	1.97	7.84
2018	Young Ri Kim	9.49	1.18	76.3	3.26
Fixed effects model (I2 =13%)		1.84	1.5	2.26
HR: Hazard Ratio; ALD: alcohol-related liver disease
TABLE S7：the proportion of patients with NASH >10.78%
year	name of first author	HR	lower limit	upper limit	proportion (%)
2021	Sachiyo Yoshio	1.75	0.62	4.99	100
2017	Paola Begini	2.37	1.28	4.39	20.65
2020	Haruki Uojima	2.25	1.09	4.62	16
2019	Masashi Fujita	1.28	0.83	1.99	14.53
2018	Giulio Antonelli	1.63	1.05	2.53	11.46
Fixed effects model (I2 =0%)		1.67	1.3	2.15
HR: Hazard Ratio;NASH: nonalcoholic steatohepatitis
TABLE S8：the proportion of patients with NASH <10.78%
year	name of first author	HR	lower limit	upper limit	proportion (%)
2015	Thibault Voron	3.19	1.28	7.96	10.1
2021	Phillip L Guichet	1.94	1.01	3.74	8.64
2018	Takamasa Kobayashi	1.68	1.03	2.72	6.86
2019	Tim A Labeur	1.56	1.15	2.11	6.83
2013	Judith Meza-Junco	2.53	1.35	4.73	6.7
Fixed effects model (I2 =0%)		1.79	1.44	2.22
HR: Hazard Ratio;NASH: nonalcoholic steatohepatitis
TABLE S9：the proportion of patients with HBV >22.59%
year	name of first author	HR	lower limit	upper limit	proportion (%)
2021	Chengyu Liao	1.92	1.46	2.53	85.18
2018	Young Ri Kim	9.49	1.18	76.3	84.78
2021	Hee Yoon Jang	1.478	0.925	2.36	78.13
2021	Nalee Kim	1.11	0.62	1.97	76.47
2019	Joongyo Lee	2.38	1.53	3.7	72.44
2020	Tsung-Yi Cheng	1.4	1.11	1.77	66
2018	Yeonjung Ha	1.63	1.03	2.57	61.8
2019	Yan Mardian	1.92	1.13	3.27	58
2021	Atsushi Hiraoka	1.65	1.02	2.69	37.09
2020	Wen-Shuo Yeh	2.47	1.3	4.7	36.76
2021	Phillip L Guichet	1.94	1.01	3.74	31.71
2018	Saek-H**	0.61	0.31	1.13	29.09
2021	Mitsuru Yanagaki	10.77	1.4	83.06	27.33
2019	Koji Sawada	1.15	0.54	2.47	25.61
2021	Sachiyo Yoshio	1.75	0.62	4.99	25.1
Random effects model (I2 =45%)		1.64	1.36	1.98
HR: Hazard Ratio;HBV: Hepatitis B Virus
TABLE S10：the proportion of patients with HBV <22.59%
year	name of first author	HR	lower limit	upper limit	proportion (%)
2015	Thibault Voron	3.19	1.28	7.96	20.18
2017	Atsushi Hiraoka	2.16	1.07	4.36	19.35
2020	Haruki Uojima	2.25	1.09	4.62	19
2020	Anton Faron	2.68	1.26	5.7	18.97
2021	Yusuke Sugama	1.49	1.09	2.04	18.39
2015	Stef Levolger	3.76	1.78	7.93	16.67
2019	Tim A Labeur	1.56	1.15	2.11	16.55
2018	Saek-S*	1.8	1.02	3.15	15.38
2017	Hiroki Nishikawa	2.74	1.94	3.92	14.22
2013	Judith Meza-Junco	2.53	1.35	4.73	13.79
2018	Giulio Antonelli	1.63	1.05	2.53	13.54
2019	Masashi Fujita	1.28	0.83	1.99	13.41
2015	Soichi Iritani	1.57	1	2.47	12.9
2017	Paola Begini	2.37	1.28	4.39	12
2015	Naoto Fujiwara	1.52	1.18	1.96	11.3
2018	Takamasa Kobayashi	1.68	1.03	2.72	10.78
2016	Norifumi Harimoto	2.54	1.2	5.59	9.46
2017	Yukihisa Yuri	6.67	3.5	14.43	6.59
Random effects model (I2 =51%)		2.01	1.69	2.37
HR: Hazard Ratio;HBV: Hepatitis B Virus
TABLE S11：the proportion of patients with HCV >=39.19%
year	name of first author	HR	lower limit	upper limit	proportion (%)
2021	Ahmed Salman	7.59	3.07	18.77	100
2017	Yukihisa Yuri	6.67	3.5	14.43	73.63
2016	Shinji Itoh	2.58	1.17	5.52	71.9
2015	Naoto Fujiwara	1.52	1.18	1.96	71.2
2021	Atsushi Hiraoka	1.65	1.02	2.69	62.91
2017	Hiroki Nishikawa	2.74	1.94	3.92	62.07
2015	Soichi Iritani	1.57	1	2.47	61.75
2017	Atsushi Hiraoka	2.16	1.07	4.36	60.22
2018	Saek-S*	1.8	1.02	3.15	59
2020	Wen-Shuo Yeh	2.47	1.3	4.7	54.41
2021	Phillip L Guichet	1.94	1.01	3.74	52.44
2019	Koji Sawada	1.15	0.54	2.47	50
2018	Takamasa Kobayashi	1.68	1.03	2.72	49.02
2018	Giulio Antonelli	1.63	1.05	2.53	47.92
2019	Masashi Fujita	1.28	0.83	1.99	47.49
2013	Judith Meza-Junco	2.53	1.35	4.73	45.7
2017	Paola Begini	2.37	1.28	4.39	43.48
2016	Norifumi Harimoto	2.54	1.2	5.59	39.19
Random effects model (I2 =55%)		2.07	1.71	2.5
HR: Hazard Ratio;HBV: Hepatitis C Virus
TABLE S12：the proportion of patients with HCV<39.19%
year	name of first author	HR	lower limit	upper limit	proportion (%)
2018	Saek-H**	0.61	0.31	1.13	38.18
2021	Sachiyo Yoshio	1.75	0.62	4.99	35.39
2020	Haruki Uojima	2.25	1.09	4.62	34
2021	Yusuke Sugama	1.49	1.09	2.04	32.18
2015	Thibault Voron	3.19	1.28	7.96	24.77
2015	Stef Levolger	3.76	1.78	7.93	24.44
2020	Tsung-Yi Cheng	1.4	1.11	1.77	20.78
2021	Mitsuru Yanagaki	10.77	1.4	83.06	20
2020	Anton Faron	2.68	1.26	5.7	19
2019	Tim A Labeur	1.56	1.15	2.11	15.83
2019	Joongyo Lee	2.38	1.53	3.7	9
2018	Young Ri Kim	9.49	1.18	76.3	8.7
2018	Yeonjung Ha	1.63	1.03	2.57	8.43
2019	Yan Mardian	1.92	1.13	3.27	8
2021	Hee Yoon Jang	2.25	1.02	4.94	7.5
2021	Nalee Kim	1.11	0.62	1.97	6.86
Random effects model (I2 =53%)		1.78	1.45	2.18
HR: Hazard Ratio;HBV: Hepatitis C Virus
TABLE S13：the proportion of patients with Child Pugh Class A >80%
year	name of first author	HR	lower limit	upper limit	proportion (%)
2016	Saori Kamachi	2.94	0.82	10.58	100
2017	Atsushi Hiraoka	2.16	1.07	4.36	97.85
2021	Hee Yoon Jang	2.25	1.02	4.94	96.25
2016	Norifumi Harimoto	2.54	1.2	5.59	95.27
2013	N Harimoto	1.55	1.09	2.21	94.09
2019	Andreas Kroh	1.37	0.75	2.52	92.86
2019	Yuhei Hamaguchi	1.45	1.07	1.91	91.58
2019	Atsushi Kobayashi	2.03	1.23	3.22	90.54
2018	Hitomi Takada	1.6	1	2.4	89.72
2020	Wen-Shuo Yeh	2.47	1.3	4.7	89.71
2021	Atsushi Hiraoka	1.65	1.02	2.69	86.75
2021	Yusuke Sugama	1.49	1.09	2.04	85.06
2019	Tim A Labeur	1.56	1.15	2.11	84.89
2018	Shintaro Shiba	1.35	0.53	3.22	83.82
2018	Giulio Antonelli	1.63	1.05	2.53	83.33
2021	Nalee Kim	1.11	0.62	1.97	81.37
2021	Mehmet Akce	1.71	0.73	4	80.7
Fixed effects model (I2 =0%)		1.61	1.44	1.81
HR: Hazard Ratio
TABLE S14：the proportion of patients with Child Pugh Class A <80%
year	name of first author	HR	lower limit	upper limit	proportion (%)
2021	Mitsuru Yanagaki	10.77	1.4	83.06	78.66
2015	Naoto Fujiwara	1.52	1.18	1.96	76.21
2017	Yukihisa Yuri	6.67	3.5	14.43	75.27
2020	Haruki Uojima	2.25	1.09	4.62	72
2015	Soichi Iritani	1.57	1	2.47	71.89
2017	Hiroki Nishikawa	2.74	1.94	3.92	71.12
2019	Masashi Fujita	1.28	0.83	1.99	67.6
2021	Phillip L Guichet	1.94	1.01	3.74	67.07
2018	Takamasa Kobayashi	1.68	1.03	2.72	66.67
2021	Ahmed Salman	7.59	3.07	18.77	66
2018	Yeonjung Ha	1.63	1.03	2.57	63.48
2019	Joongyo Lee	2.38	1.53	3.7	61.53
2019	Yan Mardian	1.92	1.13	3.27	60
2017	Paola Begini	2.37	1.28	4.39	55.43
2013	Judith Meza-Junco	2.53	1.35	4.73	53.45
2020	Tsung-Yi Cheng	1.4	1.11	1.77	51.69
2021	Xiaoming Zheng	5.93	2.46	12.27	50.67
2015	Stef Levolger	3.76	1.78	7.93	50
Random effects model (I2 =69%)		2.27	1.83	2.81
HR: Hazard Ratio
TABLE S15：the proportion of patients with Child Pugh Class B >19.7%
year	name of first author	HR	lower limit	upper limit	proportion (%)
2021	Xiaoming Zheng	5.93	2.46	12.27	62.67
2017	Paola Begini	2.37	1.28	4.39	42.39
2020	Tsung-Yi Cheng	1.4	1.11	1.77	41.04
2019	Joongyo Lee	2.38	1.53	3.7	36.53
2021	Phillip L Guichet	1.94	1.01	3.74	34.15
2021	Ahmed Salman	7.59	3.07	18.77	34.02
2018	Takamasa Kobayashi	1.68	1.03	2.72	33.33
2013	Judith Meza-Junco	2.53	1.35	4.73	32.76
2019	Yan Mardian	1.92	1.13	3.27	32
2019	Masashi Fujita	1.28	0.83	1.99	30.73
2017	Hiroki Nishikawa	2.74	1.94	3.92	28.88
2020	Haruki Uojima	2.25	1.09	4.62	28
2015	Soichi Iritani	1.57	1	2.47	25.34
2018	Yeonjung Ha	1.63	1.03	2.57	25.28
2017	Yukihisa Yuri	6.67	3.5	14.43	23.08
2015	Naoto Fujiwara	1.52	1.18	1.96	22.75
Random effects model (I2 =70%)		2.17	1.75	2.69
HR: Hazard Ratio
TABLE S16：the proportion of patients with Child Pugh Class B <19.7%
year	name of first author	HR	lower limit	upper limit	proportion (%)
2018	Giulio Antonelli	1.63	1.05	2.53	16.67
2018	Shintaro Shiba	1.35	0.53	3.22	16.18
2021	Yusuke Sugama	1.49	1.09	2.04	14.94
2021	Atsushi Hiraoka	1.65	1.02	2.69	13.25
2019	Tim A Labeur	1.56	1.15	2.11	11.51
2020	Wen-Shuo Yeh	2.47	1.3	4.7	10.29
2018	Hitomi Takada	1.6	1	2.4	10.28
2021	Mitsuru Yanagaki	10.77	1.4	83.06	10
2019	Atsushi Kobayashi	2.03	1.23	3.22	9.46
2019	Yuhei Hamaguchi	1.45	1.07	1.91	8.41
2019	Andreas Kroh	1.37	0.75	2.52	7.14
2013	N Harimoto	1.55	1.09	2.21	5.91
2016	Norifumi Harimoto	2.54	1.2	5.59	4.73
2021	Hee Yoon Jang	2.25	1.02	4.94	3.75
2017	Atsushi Hiraoka	2.16	1.07	4.36	2.15
Fixed effects model (I2 =0%)		1.64	1.45	1.84
HR: Hazard Ratio
